# Supplementary material for: Clinical and Histological Predictors of Advanced Basal Cell Carcinoma Recurrence After Complete Response to Hedgehog Pathway Inhibitors: A Retrospective Multicenter Observational Study
Source: Cancers (Basel). 2025 May 30;17(11):1840. doi: 10.3390/cancers17111840 (PMC12153653; doi:10.3390/cancers17111840)
Supplement: Supplementary file 1 [file cancers-17-01840-s001.zip]

Archive with 1 entries (1 files):
- cancers-3613522-supplementary.pdf
